# Supplementary material for: Involvement of E. coli 6S RNA in Oxidative Stress Response
Source: Int J Mol Sci. 2022 Mar 26;23(7):3653. doi: 10.3390/ijms23073653 (PMC8998176; doi:10.3390/ijms23073653)
Supplement: Supplementary file 1 [file ijms-23-03653-s001.zip]

Archive with 1 entries (1 files):
- ijms-1638637-supplementary.pdf
